# Supplementary material for: Finger sweat analysis enables short interval metabolic biomonitoring in humans
Source: Nat Commun. 2021 Oct 13;12:5993. doi: 10.1038/s41467-021-26245-4 (PMC8514494; doi:10.1038/s41467-021-26245-4)
Supplement: Supplementary file 4 — Supplementary Data 1 [file 41467_2021_26245_MOESM4_ESM.xlsx]

## Sheet: Supplementary Table 6
Compound	Formula	RT
11-Ketotestosterone	C19H26O3	6.03
12,13-DiHome	C18H34O4	5.77
12-aminododecanoic acid	NH2(CH2)11COOH	5.47
16α-Hydroxyestrone	C18H22O3	5.8
1-Methylxanthine	C6H6N4O2	1.75
2,3-Dihydroxybenzoic Acid	C7H6O4	2.46
2-Acetamidophenol	C8H9NO2	1.98
2-Hydroxybutyric Acid	C4H8O3	5.29
2-methoxyestradiol	C19H26O3	6.03
2-Phenoxybenzoic Acid	C6H5OC6H4CO2H	5.49
3-hydroxy myristic acid	C14H28O3	5.67
3-Hydroxycotinine	C10H12N2O2	0.55
3-Methylxanthine	C6H6N4O2	1.6
3-Phenoxy-benyl-alcohol	C6H5OC6H4CH2OH	5.53
3-Phenoybenzoic acid	C13H10O3	5.6
3-Phenyl-buttersäure	CH3CH(C6H5)CH2COOH	5.42
3-Phenyllactic acid	C9H10O3	4.02
4-aminoantipyrine	C11H13N3O	2.06
4-Methoxycinnamic acid	C10H10O3	5.38
5-Acetylamino-6-formylamino-3-methyluracil (AFMU)	C8H10N4O4	1.07
5-Phenylbenzimidazole-5-sulfonic acid	C13H10N2O3S	2.91
6-Gingerol	C17H26O4	5.56
6β-hydroxytestosterone	C19H28O3	6.21
7,8-Dihydrobiopterin	C9H13N5O3	0.95
7-Methylxanthine	C6H6N4O2	1.48
7α hydroxytestosterone	C19H28O3	6.1
Adenine	C5H5N5	0.56
Adenosine	C10H13N5O4	1.12
Allantoin	C4H6N4O3	0.44
Alternariol	C14H10O5	5.46
Anatabin	C10H12N2	0.63
Androstendion	C19H26O2	5.64
Arginine	C6H14N4O2	0.38
Ascorbat	C6H7O6Na	0.48
Ascorbic Acid	C6H8O6	0.48
Asparagin	C4H8N2O3	0.38
Aspartic Acid	C4H7NO4	0.4
Benzoylecgonine	C16H19NO4	3.56
Betaine	C5H11NO2	0.5
Biopterin	C9H11N5O3	1.08
Bisoprolol	C18H31NO4	4.72
Bisphenol S	C12H10O4S	4.5
Caffeine	C8H10N4O2	3.28
Caffeine d9	C8D9HN4O2	3.24
Caffeine-d9-Na	C8D9HN4O2	3.26
Caffeine-Na		3.28
Camphor	C10H16O	5.78
Cannabidiol	C21H30O2	6.52
Carnitine	C7H15NO3	0.39
Catechin	C15H14O6	2.69
Cefazolin	C14H14N8O4S3	4.07
Cefotaxim	C16H17N5O7S2	3.9
Cefuroxim	C16H16N4O8S	4.02
Cetrimonium	C19H41N	5.54
Chelidonin (?)	C20H19NO5	5.3
Chlorogenic Acid	C16H18O9	3.05
Chlorogenic Acid - Isomer 2	C16H18O9	2.82
Chlorogenic Acid - Isomer 1	C16H18O9	2.32
Chlorogenic Acid - Isomer 1 -Na	C16H18O9	2.32
Chlorogenic Acid - Isomer 2 - Na	C16H18O9	2.82
Chlorogenic Acid - Isomer 3	C16H18O9	3.24
Chlorogenic Acid - Isomer 3 - Na	C16H18O9	3.24
Chlorogenic Acid - Na	C16H18O9	3.05
Chlorpheniramine	C16H19ClN2	3.86
Ciprofloxacin	C17H18FN3O3	3.28
Citrinin	C13H14O5	3.92
Citrulline	C6H13N3O3	0.44
Climbazole	C15H17ClN2O2	5.35
Cocaine	C17H21NO4	3.51
Codeine	C18H21NO3	1.96
Cortisol	C21H30O5	5.76
Cortisone	C21H28O5	5.42
Cotinine	C10H12N2O	0.8
Coumarin	C9H6O2	4.6
Creatine	C4H9N3O2	0.41
Creatinine	C4H7N3O	0.42
Cycloleucylprolyl	C11H18N2O2	4.21
Cysteine	C3H7NO2S	0.41
Debrisoquine	C10H13N3	2.14
Deoxynivalenol	C15H20O6	2.7
Desmethyltramadol	C15H23NO2	5.54
Desthiobiotin	C10H18N2O3	4.38
Dexamethason	C22H29FO5	3.98
Dextromethorphan	C18H25NO	5.03
DHEA	C19H28O2	5.72
Diclofenac	C14H11Cl2NO2	5.93
Dihydrocodeine	C18H23NO3	1.96
Dihydromorphine	C17H21NO3	5.53
Diphenhydramine	C17H21NO	4.98
Dopamine	C8H11NO2	0.58
Doxylamin	C17H22N2O	2.32
Dulcitol	C6H14O6	0.46
Enilconazol	C14H14Cl2N2O	5.32
Enilconazole	C14H14Cl2N2O	5.31
Ephedrin	C10H15NO	1.85
Epicatechin	C15H14O6	3.49
Epinephrine	C9H13NO3	0.44
Ergothioneine	C9H15N3O2S	0.53
Escitalopram	C20H21FN2O	5.18
Estradiol	C18H24O2	6.29
Estrone	C18H22O2	5.61
Fenpropimorph	C20H33NO	5.34
Fluconazole	C13H12F2N6O	4.39
Genistein	C15H10O5	5.41
Gentisic Acid	C7H6O4	2.46
Glucose	C6H12O6	0.44
Glutamine	C5H10N2O3	0.39
Glutamylglutamic acid	C10H16N2O7	0.57
Glutathione (red.)	C10H17N3O6S	0.68
Glycl-L-Leucine	C8H16N2O3	1.48
Glyphosat	C3H8NO5P	0.44
Guaifenesin	C10H14O4	4.15
Hesperidin	C28H34O15	5.27
Hexadecanamide	C16H33NO	6.35
Hexanoylcarnitine	C13H25NO4	3.02
Histamine	C5H9N3	0.34
Histidin	C6H9N3O2	0.4
Hydrocortisone		5.45
Imazamox	C15H19N3O4	4.88
Imidazoleacetic Acid	C5H6N2O2	0.42
Indole-2-carboxylic acid	C9H7NO2	5.34
Indole-3-carbaldehyde	C9H7NO	4.32
Indole-3-carboxylic acid	C9H7NO2	4.34
Indole-3-lactic acid	C11H11NO3	4.2
Indole-3-propionic acid	C11H11NO2	5.31
Isoferulic acid	C10H10O4	3.63
Isoimperatorin	C16H14O4	5.84
Isoleucine	C6H13NO2	0.9
Kahweol	C20H26O3	6.23
Ketamine	C13H16ClNO	3.19
Kojic Acid	C6H6O4	1.11
Kynurenic acid	C10H7NO3	3.62
Kynurenie	C10H12N2O3	1.34
L-(+)-Citrulline	C6H13N3O3	0.42
Lactose	C12H22O11	0.57
L-DOPA	C9H11NO4	0.71
Leucin	C6H13NO2	0.94
L-Glutamic Acid	C5H9NO4	0.41
L-Glutathione red.	C10H17N3O6S	0.7
Lidocaine	C14H22N2O	2.62
Loratadin	C22H23ClN2O2	3.89
L-Phenylalanine	C9H11NO2	1.59
Lysin	C6H14N2O2	0.33
Lysine	C6H14N2O2	0.37
Maltol	C6H6O3	1.63
Maltose	C12H22O11	0.46
MDMA	C11H15NO2	2.36
Melamin	C3H6N6	0.41
Melatonin	C13H16N2O2	4.64
Melatonin-Na	C13H16N2O2	4.64
Meropenem	C17H25N3O5S	2.59
Meropenem_2	C17H25N3O5S	5.72
Methionine	C5H11NO2S	0.62
Methionine Sulfoxide	C5H11NO3S	0.41
Methylguanosine	C11H16N5O5	1.73
Methylnicotinamide	C7H8N2O	1.02
Metoclopramid	C14H22ClN3O2	3.1
Metoclopramide	C14H22ClN3O2	3.06
Morphine	C17H19NO3	5.67
N-acetyl-4-aminoantipyrine	C13H15N3O2	3.15
N-acetyl-ciprofloxacin	C19H20FN3O4	3.05
N-Acetyl-DL-serine	C5H9NO4	0.55
N-Acetylhistamine	C7H11N3O	0.53
N-Acetylserotonin	C12H14N2O2	2.91
N-Acetyltryptophan	C13H14N2O3	4.4
Naproxen	C14H14O3	5.55
Naringin	C27H32O14	5.15
Neohesperidin	C28H34O15	5.31
Neopterin	C9H11N5O4	0.63
N-formyl-4-aminoantipyrine	C12H13N3O2	3.15
Nicotine	C10H14N2	0.6
Nicotinic Acid	C6H5NO2	0.7
N-methyl-4-aminoantipyrine	C12H15N3O	1.93
Nobiletin	C21H22O8	5.58
Nootkatone	C15H22O	6.05
Norcodeine	C17H19NO3	4.14
Norfenantyl	C14H20N2O	2.79
Norleucine	C6H13NO2	1
Octadecanamide	C18H37NO	5.56
Octocrylene	C24H27NO2	6.39
Oleamide	C18H35NO	6.03
Ornithine	C5H12N2O2	0.36
Oxybenzone	C14H12O3	5.76
Palbociclib	C24H29N7O2	4.73
Panthenol	C9H19NO4	2.13
Panthothenat	C9H17CaNO5	2.03
Panthothenic Acid	C9H17NO5	2.02
Pantoloc	C16H15F2N3O4S	5.31
Paracetamol	C8H9NO2	1.96
Paraxanthine	C7H8N4O2	2.55
Phenethylamin	C8H11N	1.5
Pheniramin	C16H20N2	2.34
Phenylessigsäure	C8H8O2	4.51
Picolinic Acid	C6H5NO2	0.7
Pipecolic Acid	C6H11NO2	0.58
Pipecolinic Acid	C6H11NO2	0.58
Piperacillin	C23H27N5O7S	5.38
Prochloraz	C15H16Cl3N3O2	5.77
Progesterone	C21H30O2	5.98
Prolin	C5H9NO2	0.44
Prolin betaine	C7H13NO2	0.52
Prolinamide	C5H10N2O	0.42
Prolylglycine	C7H12N2O3	0.48
Propamocarb	C9H20N2O2	1.55
Prostaglandin A3	C20H28O4	5.7
Protopine	C20H19NO5	3.94
Pseudoephedrine	C10H15NO	1.7
Pyridoxal	C8H9NO3	0.55
Pyridoxamine	C8H12N2O2	1.8
Pyridoxine	C8H11NO3	0.65
Pyroglutamic Acid	C5H7NO3	0.88
Quinic Acid	C7H12O6	0.51
Raffinose	C18H32O16	0.52
Ropivacaine	C17H26N2O	3.8
Salsolinol	C10H13NO2	0.74
Sebacic Acid	C10H18O4	5.4
Serine	C3H7NO3	0.37
Serotonin	C10H12N2O	1.07
Sorbitol	C6H14O6	0.42
Spermidine	C7H19N3	0.35
Spermine	C10H26N4	0.32
Sulfametrole	C9H10N4O3S2	4.07
Tangeritin	C20H20O7	5.55
Taurine	C2H7NO3S	0.4
Tazobactam	C10H12N4O5S	2.18
Testosterone	C19H28O2	5.69
tetranor-12S-HETE	C16H26O3	5.93
tetranor-PGJM	C16H22O6	4.82
Theobromine	C7H8N4O2	2.14
Theophylline	C7H8N4O2	2.65
Threonin	C4H9NO3	0.4
Thymine	C5H6N2O2	1.18
Trazodone	C19H22ClN5O	4.32
Tributyl citrate	C18H32O7	6.24
Tributyl phosphate	C12H27O4P	6.07
Triethanolamine	C6H15NO3	0.42
Trigonelline	C7H7NO2	0.42
Trimethoprim	C14H18N4O3	2.76
Triphenyl phosphate	C18H15O4P	5.89
Tryptophan	C11H12N2O2	2.13
Tyrosin	C9H11NO3	0.91
Tyrosine	C9H11NO3	0.89
Uric acid	C5H4N4O3	0.78
Valin	C5H11NO2	0.53
Zyvoxid	C16H20FN3O4	4.9
