# Supplementary material for: Finger sweat analysis enables short interval metabolic biomonitoring in humans
Source: Nat Commun. 2021 Oct 13;12:5993. doi: 10.1038/s41467-021-26245-4 (PMC8514494; doi:10.1038/s41467-021-26245-4)
Supplement: Supplementary file 5 — Supplementary Data 2 [file 41467_2021_26245_MOESM5_ESM.xlsx]

## Sheet: Supplementary Table 7
Name	Formula	RT [min]
Triethanolamine	C6 H15 N O3	0.377
Choline	C5 H13 N O	0.386
α-Lactose	C12 H22 O11	0.407
Betaine	C5 H11 N O2	0.421
Iditol	C6 H14 O6	0.424
Saccharic acid	C6 H10 O8	0.431
α-D-Mannose 1-phosphate	C6 H13 O9 P	0.434
Trigonelline	C7 H7 N O2	0.452
2,3-Dihydroxypropanoic acid	C3 H6 O4	0.466
3-Hydroxy-2-methylpyridine	C6 H7 N O	0.48
Acetylcholine	C7 H15 N O2	0.508
Quinic Acid	C7H12O6	0.51
4-Acetamidobutanoic acid	C6 H11 N O3	0.542
Adenine	C5 H5 N5	0.544
Cytidine	C9 H13 N3 O5	0.544
Malic acid	C4 H6 O5	0.547
N-Acetyl-L-leucine	C8 H15 N O3	0.577
Glutaric acid	C5 H8 O4	0.592
o-Toluidine	C7 H9 N	0.594
1-Aminocyclohexanecarboxylic acid	C7 H13 N O2	0.61
2-Pyridine ethanol	C7 H9 N O	0.638
Citraconic acid	C5 H6 O4	0.653
Nicotinic acid	C6 H5 N O2	0.697
N-Acetylaspartic acid	C6 H9 N O5	0.709
2-Furoic acid	C5 H4 O3	0.71
5-Hydroxynicotinic acid	C6 H5 N O3	0.786
6-Hydroxypicolinic acid	C6 H5 N O3	0.806
Citric acid	C6 H8 O7	0.817
N-Methylhydantoin	C4 H6 N2 O2	0.861
Pyroglutamic acid	C5 H7 N O3	0.888
4-Oxoproline	C5 H7 N O3	0.892
N6-Methyladenine	C6 H7 N5	0.914
Succinic Acid	C4H6O4	0.95
trans-Zeatin	C10 H13 N5 O	0.969
Phenylalanine	C9 H11 N O2	0.973
Fumaric acid	C4 H4 O4	0.98
N,N-Dimethylaniline	C8 H11 N	1.012
Uridine	C9 H12 N2 O6	1.031
Methyl indole-3-acetate	C11 H11 N O2	1.076
3-Methyl-2-quinoxalinol	C9 H8 N2 O	1.093
Norfenefrine	C8 H11 N O2	1.103
Adenosine 3'5'-cyclic monophosphate	C10 H12 N5 O6 P	1.133
Pyrogallol	C6 H6 O3	1.143
Adenosine	C10 H13 N5 O4	1.16
2-Isopropyl-6-methyl-4-pyrimidinol	C8 H12 N2 O	1.167
Atrazine	C8 H14 Cl N5	1.167
Indole-3-butyric acid	C12 H13 N O2	1.189
3-Phenylserine	C9 H11 N O3	1.235
Carvone	C10 H14 O	1.235
2-Anisidine	C7 H9 N O	1.255
3-Aminosalicylic acid	C7 H7 N O3	1.292
N,N,4-Trimethylaniline	C9 H13 N	1.409
Simazine	C7 H12 Cl N5	1.438
3-Hydroxymandelic acid	C8 H8 O4	1.464
Pyroquilon	C11 H11 N O	1.492
7-Methylxanthine	C6H6N4O2	1.5
Metolachlor morpholinone	C14 H19 N O2	1.517
Carbofuran	C12 H15 N O3	1.532
Propazine	C9 H16 Cl N5	1.575
3-Methylxanthine	C6H6N4O2	1.63
Maltol	C6 H6 O3	1.651
Methylsuccinic acid	C5 H8 O4	1.746
1-Methylxanthine	C6H6N4O2	1.75
cis,cis-Muconic acid	C6 H6 O4	1.75
6-Methoxysalicylic acid	C8 H8 O4	1.751
2-Pyridylacetic acid	C7 H7 N O2	1.818
5,6-Dimethylbenzimidazole	C9 H10 N2	1.855
Cantharidin	C10 H12 O4	1.885
2,3-Dihydroxybenzoic acid	C7 H6 O4	1.908
Picolinafen	C19 H12 F4 N2 O2	1.956
Catechol	C6 H6 O2	2.054
5,6-Dimethylbenzimidazole	C9 H10 N2	2.081
Theobromine	C7 H8 N4 O2	2.144
Adipic Acid	C6H10O4	2.16
Chlorogenic Acid Isomer 1	C16H18O9	2.32
Caffeic acid	C9 H8 O4	2.323
N-Vinyl-2-pyrrolidone	C6 H9 N O	2.37
Sorbic acid	C6 H8 O2	2.389
2,5-Dihydroxybenzaldehyde	C7 H6 O3	2.4
Paraxanthine	C7H8N4O2	2.55
N-Acetylvaline	C7 H13 N O3	2.588
Theophylline	C7 H8 N4 O2	2.659
Gentisic acid	C7 H6 O4	2.673
Endothal	C8 H10 O5	2.802
Chlorogenic Acid Isomer 2	C16H18O9	2.82
3-Coumaric acid	C9 H8 O3	2.842
Resorcinol monoacetate	C8 H8 O3	2.968
2-Isopropylmalic acid	C7 H12 O5	2.983
Benzoic acid	C7 H6 O2	3.032
Chlorgenic Acid	C16H18O9	3.05
m/z 337.0918 Isomer 1	C16H16O8	3.12
Salicylic acid	C7 H6 O3	3.132
Chlorogenic Acid Isomer 3	C16H18O9	3.24
2,4-Dihydroxybenzoic acid	C7 H6 O4	3.244
Caffeine	C8 H10 N4 O2	3.289
5-Hydroxymethyl-2-furaldehyde	C6 H6 O3	3.349
3-Acetylpyridine	C7 H7 N O	3.541
2-Methylcyclohexan-1,3-dione	C7 H10 O2	3.656
4-Methylcatechol	C7 H8 O2	3.687
Dibenzylamine	C14 H15 N	3.688
m/z 337.0918 Isomer 2	C16H16O8	3.71
Ferulic acid	C10 H10 O4	3.853
m/z 337.0918 Isomer 3	C16H16O8	3.92
m/z 337.0918 Isomer 4	C16H16O8	4.07
Indole-3-lactic acid	C11H11NO3	4.2
Cyclo(leucylprolyl)	C11 H18 N2 O2	4.257
3-Coumaric acid	C9 H8 O3	4.282
m/z 337.0918 Isomer 5	C16H16O8	4.29
N-Acetyl-L-phenylalanine	C11 H13 N O3	4.303
Suberic acid	C8 H14 O4	4.547
Cyclo(phenylalanyl-prolyl)	C14 H16 N2 O2	4.657
Hydrocinnamic acid	C9 H10 O2	4.867
4,5-Dicaffeoylquinic acid	C25 H24 O12	4.871
Triethyl phosphate	C6 H15 O4 P	5.246
Azelaic acid	C9 H16 O4	5.323
Resorcinol diglycidyl ether	C12 H14 O4	5.324
Methyl palmitate	C17 H34 O2	5.397
Decanamide	C10 H21 N O	5.684
3,5-di-tert-Butyl-4-hydroxybenzaldehyde	C15 H22 O2	5.914
Bis(2-ethylhexyl)adipate	C22 H42 O4	6.38
Bis(2-ethylhexyl) phthalate	C24 H38 O4	6.571
