# Supplementary material for: Finger sweat analysis enables short interval metabolic biomonitoring in humans
Source: Nat Commun. 2021 Oct 13;12:5993. doi: 10.1038/s41467-021-26245-4 (PMC8514494; doi:10.1038/s41467-021-26245-4)
Supplement: Supplementary file 7 — Source Data [file 41467_2021_26245_MOESM7_ESM.xlsx]

## Sheet: Figure 2a
	Tracefinder (Thermo Fisher Scientific) Data:
Experiment_Sample Number	Caffeine d9 [AUC]	Caffeine D9 - Actual RT [min]		Coffee [AUC]	Capsule C.1 [AUC]	All [AUC]	RT [min] - All
Coffee_1	1985721	3.28	n	186	450	636	636
Coffee_2	2063060	3.28	Average	1.8003e+06	1.56053e+06	1.63065e+06	3.27814
Coffee_3	1978895	3.27	Standard deviation	126803	150991	180885	0.0241195
Coffee_4	1951779	3.28	CV [%]	7.04342	9.6756	11.0928	0.735766
Coffee_5	2042251	3.28
Coffee_6	1982554	3.28
Coffee_7	1927285	3.28
Coffee_8	1987667	3.28
Coffee_9	1959557	3.28
Coffee_10	1928126	3.28
Coffee_11	1994094	3.28
Coffee_12	1987864	3.28
Coffee_13	1961559	3.28
Coffee_14	1935354	3.28
Coffee_15	1885481	3.28
Coffee_16	1928182	3.28
Coffee_17	1956934	3.28
Coffee_18	1969629	3.28
Coffee_19	2036943	3.28
Coffee_20	1978872	3.28
Coffee_21	1898950	3.27
Coffee_22	1964546	3.28
Coffee_23	1973504	3.27
Coffee_24	1990505	3.28
Coffee_25	1936313	3.27
Coffee_26	2019738	3.28
Coffee_27	1993257	3.28
Coffee_28	1953436	3.28
Coffee_29	1878726	3.28
Coffee_30	1889033	3.27
Coffee_31	1922297	3.28
Coffee_32	1871511	3.28
Coffee_33	1927750	3.28
Coffee_34	1940143	3.28
Coffee_35	1870114	3.27
Coffee_36	1932936	3.27
Coffee_37	1898803	3.27
Coffee_38	1902090	3.28
Coffee_39	1823192	3.27
Coffee_40	1838858	3.27
Coffee_41	1827810	3.27
Coffee_42	1873312	3.27
Coffee_43	1811718	3.27
Coffee_44	1870606	3.27
Coffee_45	1837423	3.27
Coffee_46	1878889	3.27
Coffee_47	1887385	3.27
Coffee_48	1885122	3.26
Coffee_49	1883237	3.27
Coffee_50	1881355	3.27
Coffee_51	1868961	3.27
Coffee_52	1884711	3.27
Coffee_53	1858835	3.27
Coffee_54	1869330	3.27
Coffee_55	1844256	3.27
Coffee_56	1763662	3.27
Coffee_57	1870571	3.28
Coffee_58	1830724	3.27
Coffee_59	1878531	3.27
Coffee_60	1860225	3.27
Coffee_61	1867257	3.27
Coffee_62	1837417	3.27
Coffee_63	1853542	3.26
Coffee_64	1851391	3.26
Coffee_65	1901151	3.27
Coffee_66	1870470	3.27
Coffee_67	1876093	3.27
Coffee_68	1876172	3.26
Coffee_69	1889372	3.27
Coffee_70	1898145	3.27
Coffee_71	1749910	3.27
Coffee_72	1789165	3.27
Coffee_73	1775359	3.27
Coffee_74	1788073	3.26
Coffee_75	1779587	3.27
Coffee_76	1839335	3.27
Coffee_77	1861370	3.27
Coffee_78	1790000	3.26
Coffee_79	1829964	3.27
Coffee_80	1792389	3.27
Coffee_81	1850160	3.27
Coffee_82	1831001	3.26
Coffee_83	1795371	3.26
Coffee_84	1768080	3.26
Coffee_85	1764252	3.26
Coffee_86	1737010	3.25
Coffee_87	1730760	3.26
Coffee_88	1784586	3.26
Coffee_89	1843226	3.26
Coffee_90	1712024	3.26
Coffee_91	1728000	3.26
Coffee_92	1796849	3.26
Coffee_93	1767513	3.26
Coffee_94	1719902	3.26
Coffee_95	1722854	3.26
Coffee_96	1781965	3.26
Coffee_97	1751617	3.26
Coffee_98	1724541	3.27
Coffee_99	1751773	3.26
Coffee_100	1757150	3.28
Coffee_101	1759971	3.27
Coffee_102	1772264	3.28
Coffee_103	1784090	3.28
Coffee_104	1688709	3.27
Coffee_105	1695819	3.27
Coffee_106	1688709	3.28
Coffee_107	1695819	3.28
Coffee_108	1700502	3.28
Coffee_109	1685864	3.27
Coffee_110	1692304	3.27
Coffee_111	1730272	3.28
Coffee_112	1675950	3.27
Coffee_113	1662686	3.28
Coffee_114	1765080	3.23
Coffee_115	1726953	3.23
Coffee_116	1758885	3.23
Coffee_117	1758885	3.23
Coffee_118	1762959	3.26
Coffee_119	1762959	3.27
Coffee_120	1736440	3.26
Coffee_121	1672562	3.26
Coffee_122	1754623	3.25
Coffee_123	1754623	3.25
Coffee_124	1728538	3.26
Coffee_125	1728538	3.26
Coffee_126	1790863	3.26
Coffee_127	1790863	3.26
Coffee_128	1788464	3.24
Coffee_129	1788464	3.24
Coffee_130	1761821	3.25
Coffee_131	1761821	3.25
Coffee_132	999737	3.23
Coffee_133	999737	3.23
Coffee_134	1800198	3.23
Coffee_135	1800198	3.23
Coffee_136	1861317	3.22
Coffee_137	1861317	3.23
Coffee_138	1791281	3.21
Coffee_139	1741931	3.22
Coffee_140	1746179	3.22
Coffee_141	1752933	3.22
Coffee_142	1730611	3.21
Coffee_143	1771400	3.21
Coffee_144	1796111	3.22
Coffee_145	1796111	3.22
Coffee_146	1733507	3.22
Coffee_147	1733507	3.22
Coffee_148	1733033	3.22
Coffee_149	1733033	3.22
Coffee_150	1710209	3.22
Coffee_151	1710209	3.22
Coffee_152	1738461	3.22
Coffee_153	1738461	3.22
Coffee_154	1712834	3.21
Coffee_155	1712834	3.2
Coffee_156	1804085	3.2
Coffee_157	1792836	3.22
Coffee_158	1792836	3.16
Coffee_159	1706751	3.17
Coffee_160	1725968	3.18
Coffee_161	1702921	3.21
Coffee_162	1760995	3.22
Coffee_163	1732585	3.22
Coffee_164	1731736	3.22
Coffee_165	1708692	3.2
Coffee_166	1741389	3.2
Coffee_167	1710961	3.2
Coffee_168	1721090	3.19
Coffee_169	1737557	3.18
Coffee_170	1716482	3.2
Coffee_171	1729364	3.22
Coffee_172	1764420	3.21
Coffee_173	1679280	3.18
Coffee_174	1638211	3.18
Coffee_175	1674401	3.21
Coffee_176	1669502	3.21
Coffee_177	1734962	3.21
Coffee_178	1677302	3.21
Coffee_179	1704843	3.2
Coffee_180	1735839	3.21
Coffee_181	1729425	3.19
Coffee_182	1695753	3.2
Coffee_183	1678272	3.19
Coffee_184	1755018	3.19
Coffee_185	1636477	3.28
Coffee_186	1664946	3.29
Capsule_1	1617529	3.29
Capsule_2	1646819	3.28
Capsule_3	1557512	3.28
Capsule_4	1649737	3.28
Capsule_5	1698635	3.28
Capsule_6	1654215	3.28
Capsule_7	1568953	3.29
Capsule_8	1647961	3.29
Capsule_9	1592039	3.28
Capsule_10	1532650	3.28
Capsule_11	1589463	3.29
Capsule_12	1607024	3.29
Capsule_13	1573858	3.29
Capsule_14	1509918	3.29
Capsule_15	1656566	3.29
Capsule_16	1673619	3.28
Capsule_17	1641522	3.29
Capsule_18	1635042	3.29
Capsule_19	1651289	3.29
Capsule_20	1647322	3.29
Capsule_21	1684401	3.29
Capsule_22	1671443	3.29
Capsule_23	1547351	3.28
Capsule_24	1464990	3.28
Capsule_25	1640735	3.29
Capsule_26	1676366	3.28
Capsule_27	1543477	3.29
Capsule_28	1598445	3.28
Capsule_29	1595691	3.29
Capsule_30	1606062	3.29
Capsule_31	1550784	3.29
Capsule_32	1558934	3.29
Capsule_33	1667079	3.28
Capsule_34	1585205	3.28
Capsule_35	1601685	3.29
Capsule_36	1503422	3.29
Capsule_37	1713782	3.29
Capsule_38	1680606	3.28
Capsule_39	1500479	3.29
Capsule_40	1678905	3.28
Capsule_41	1635011	3.29
Capsule_42	1657189	3.29
Capsule_43	1763876	3.29
Capsule_44	1643101	3.29
Capsule_45	1607536	3.29
Capsule_46	1686601	3.29
Capsule_47	1643291	3.29
Capsule_48	1633064	3.29
Capsule_49	1654763	3.29
Capsule_50	1654945	3.29
Capsule_51	1580488	3.28
Capsule_52	1651845	3.29
Capsule_53	1690929	3.28
Capsule_54	1635664	3.29
Capsule_55	1611243	3.29
Capsule_56	1582451	3.29
Capsule_57	1630859	3.28
Capsule_58	1678653	3.28
Capsule_59	1621839	3.28
Capsule_60	1543436	3.28
Capsule_61	1736378	3.29
Capsule_62	1725363	3.28
Capsule_63	1716039	3.28
Capsule_64	1735071	3.29
Capsule_65	1758558	3.29
Capsule_66	1758984	3.28
Capsule_67	1828933	3.29
Capsule_68	1716531	3.28
Capsule_69	1827820	3.29
Capsule_70	1818293	3.29
Capsule_71	1805521	3.29
Capsule_72	1789514	3.28
Capsule_73	1812581	3.29
Capsule_74	1783426	3.29
Capsule_75	1684645	3.29
Capsule_76	1629185	3.29
Capsule_77	1683266	3.28
Capsule_78	1715311	3.29
Capsule_79	1673188	3.28
Capsule_80	1626788	3.29
Capsule_81	1617870	3.29
Capsule_82	1736078	3.29
Capsule_83	1747250	3.29
Capsule_84	1755130	3.29
Capsule_85	1801582	3.29
Capsule_86	1805062	3.29
Capsule_87	1685629	3.29
Capsule_88	1712282	3.28
Capsule_89	1789700	3.3
Capsule_90	1801963	3.3
Capsule_91	1390141	3.3
Capsule_92	1336624	3.3
Capsule_93	1417536	3.3
Capsule_94	1450184	3.3
Capsule_95	1301526	3.29
Capsule_96	1331085	3.3
Capsule_97	1408970	3.3
Capsule_98	1405490	3.3
Capsule_99	1484167	3.3
Capsule_100	1420375	3.3
Capsule_101	1415710	3.3
Capsule_102	1430778	3.3
Capsule_103	1425455	3.3
Capsule_104	1428975	3.3
Capsule_105	1422702	3.3
Capsule_106	1438758	3.3
Capsule_107	1335517	3.3
Capsule_108	1363934	3.29
Capsule_109	1372336	3.3
Capsule_110	1405037	3.3
Capsule_111	1441809	3.3
Capsule_112	1358042	3.29
Capsule_113	1435376	3.3
Capsule_114	1470759	3.3
Capsule_115	1356102	3.3
Capsule_116	1386211	3.3
Capsule_117	1441088	3.3
Capsule_118	1422419	3.3
Capsule_119	1441463	3.29
Capsule_120	1411867	3.29
Capsule_121	1463120	3.29
Capsule_122	1419630	3.29
Capsule_123	1432256	3.28
Capsule_124	1407180	3.29
Capsule_125	1510405	3.29
Capsule_126	1391259	3.29
Capsule_127	1401643	3.29
Capsule_128	1433656	3.29
Capsule_129	1413725	3.29
Capsule_130	1417190	3.28
Capsule_131	1401804	3.29
Capsule_132	1411879	3.29
Capsule_133	1399869	3.29
Capsule_134	1448874	3.29
Capsule_135	1430416	3.29
Capsule_136	1416646	3.29
Capsule_137	1333938	3.29
Capsule_138	1340254	3.29
Capsule_139	1436193	3.29
Capsule_140	1459129	3.29
Capsule_141	1503788	3.29
Capsule_142	1485425	3.29
Capsule_143	1453191	3.29
Capsule_144	1454433	3.29
Capsule_145	1433338	3.29
Capsule_146	1458244	3.29
Capsule_147	1380304	3.29
Capsule_148	1409563	3.29
Capsule_149	1441738	3.29
Capsule_150	1489901	3.28
Capsule_151	1727688	3.28
Capsule_152	1705148	3.29
Capsule_153	1684182	3.28
Capsule_154	1742107	3.28
Capsule_155	1862093	3.29
Capsule_156	1915055	3.28
Capsule_157	1763026	3.28
Capsule_158	1708652	3.28
Capsule_159	1783389	3.28
Capsule_160	1773966	3.29
Capsule_161	1779893	3.28
Capsule_162	1763327	3.28
Capsule_163	1810537	3.28
Capsule_164	1853118	3.29
Capsule_165	1805522	3.28
Capsule_166	1877243	3.28
Capsule_167	1780333	3.29
Capsule_168	1804685	3.29
Capsule_169	1786316	3.28
Capsule_170	1756324	3.28
Capsule_171	1737055	3.28
Capsule_172	1721960	3.29
Capsule_173	1745973	3.29
Capsule_174	1751741	3.28
Capsule_175	1704410	3.29
Capsule_176	1814949	3.29
Capsule_177	2444434	3.28
Capsule_178	2381459	3.29
Capsule_179	1785724	3.29
Capsule_180	1880259	3.28
Capsule_181	1718044	3.29
Capsule_182	1686634	3.29
Capsule_183	1685175	3.29
Capsule_184	1696377	3.29
Capsule_185	1705961	3.29
Capsule_186	1769424	3.29
Capsule_187	1757052	3.28
Capsule_188	1673539	3.29
Capsule_189	1798818	3.29
Capsule_190	1809681	3.28
Capsule_191	1742775	3.29
Capsule_192	1761320	3.28
Capsule_193	1720410	3.29
Capsule_194	1740881	3.28
Capsule_195	1702427	3.29
Capsule_196	1768706	3.29
Capsule_197	1703681	3.28
Capsule_198	1727615	3.29
Capsule_199	1729387	3.29
Capsule_200	1740228	3.29
Capsule_201	1700146	3.29
Capsule_202	1687497	3.29
Capsule_203	1761571	3.29
Capsule_204	1766764	3.29
Capsule_205	1737764	3.29
Capsule_206	1740994	3.29
Capsule_207	1706408	3.29
Capsule_208	1688594	3.28
Capsule_209	1696955	3.29
Capsule_210	1829771	3.28
Capsule_211	1703360	3.28
Capsule_212	1696311	3.29
Capsule_213	1672497	3.29
Capsule_214	1634802	3.29
Capsule_215	1715134	3.28
Capsule_216	1648798	3.29
Capsule_217	1657685	3.29
Capsule_218	1607969	3.29
Capsule_219	1565492	3.29
Capsule_220	1589978	3.28
Capsule_221	1681087	3.29
Capsule_222	1704187	3.29
Capsule_223	1571446	3.29
Capsule_224	1589847	3.29
Capsule_225	1580745	3.29
Capsule_226	1569405	3.29
Capsule_227	1690567	3.29
Capsule_228	1727852	3.28
Capsule_229	1623735	3.28
Capsule_230	1619777	3.29
Capsule_231	1617815	3.29
Capsule_232	1625020	3.29
Capsule_233	1557365	3.29
Capsule_234	1674708	3.28
Capsule_235	1667964	3.28
Capsule_236	1679360	3.28
Capsule_237	250042	3.28
Capsule_238	1667573	3.29
Capsule_239	1650538	3.29
Capsule_240	1646676	3.29
Capsule_241	1637798	3.29
Capsule_242	1609962	3.29
Capsule_243	1608297	3.29
Capsule_244	1524282	3.29
Capsule_245	1555356	3.29
Capsule_246	1588148	3.29
Capsule_247	1487588	3.28
Capsule_248	1544609	3.29
Capsule_249	1519654	3.28
Capsule_250	1467110	3.29
Capsule_251	1466801	3.29
Capsule_252	1486629	3.29
Capsule_253	1544337	3.29
Capsule_254	1518365	3.29
Capsule_255	1452577	3.29
Capsule_256	1533919	3.29
Capsule_257	1515902	3.29
Capsule_258	1570536	3.29
Capsule_259	1521871	3.29
Capsule_260	1513169	3.28
Capsule_261	1558659	3.29
Capsule_262	1560654	3.29
Capsule_263	1565143	3.29
Capsule_264	1635411	3.29
Capsule_265	1493207	3.29
Capsule_266	1530740	3.29
Capsule_267	1528420	3.29
Capsule_268	1487492	3.28
Capsule_269	1523582	3.29
Capsule_270	1541867	3.29
Capsule_271	1503045	3.3
Capsule_272	1455897	3.3
Capsule_273	1537877	3.3
Capsule_274	1439644	3.3
Capsule_275	1439956	3.3
Capsule_276	1459493	3.3
Capsule_277	1466306	3.3
Capsule_278	1502735	3.3
Capsule_279	1445944	3.3
Capsule_280	1425492	3.3
Capsule_281	1485830	3.3
Capsule_282	1533357	3.29
Capsule_283	1491602	3.3
Capsule_284	1515284	3.29
Capsule_285	1432964	3.3
Capsule_286	1464222	3.3
Capsule_287	1435960	3.29
Capsule_288	1460474	3.3
Capsule_289	1435730	3.31
Capsule_290	1464405	3.3
Capsule_291	1499862	3.3
Capsule_292	1485731	3.29
Capsule_293	1452336	3.3
Capsule_294	1424443	3.3
Capsule_295	1549306	3.3
Capsule_296	1473817	3.3
Capsule_297	1456860	3.3
Capsule_298	1537585	3.3
Capsule_299	1444786	3.28
Capsule_300	1444271	3.29
Capsule_301	1444267	3.29
Capsule_302	1502021	3.29
Capsule_303	1509734	3.29
Capsule_304	1556390	3.29
Capsule_305	1557650	3.29
Capsule_306	1514776	3.29
Capsule_307	1537695	3.29
Capsule_308	1548561	3.29
Capsule_309	1481255	3.29
Capsule_310	1528765	3.29
Capsule_311	1472845	3.28
Capsule_312	1548532	3.29
Capsule_313	1542909	3.29
Capsule_314	1441039	3.29
Capsule_315	1574043	3.29
Capsule_316	1551440	3.29
Capsule_317	1489559	3.29
Capsule_318	1550095	3.29
Capsule_319	1543282	3.29
Capsule_320	1545720	3.28
Capsule_321	1543694	3.29
Capsule_322	1576637	3.29
Capsule_323	1551522	3.29
Capsule_324	1592533	3.29
Capsule_325	1511715	3.28
Capsule_326	1554648	3.29
Capsule_327	1558197	3.29
Capsule_328	1596835	3.28
Capsule_329	1522300	3.28
Capsule_330	1525285	3.29
Capsule_331	1468927	3.29
Capsule_332	1455898	3.29
Capsule_333	1357116	3.29
Capsule_334	1364405	3.28
Capsule_335	1450056	3.29
Capsule_336	1435643	3.29
Capsule_337	1502378	3.29
Capsule_338	1543378	3.29
Capsule_339	1567075	3.28
Capsule_340	1583911	3.28
Capsule_341	1464757	3.29
Capsule_342	1482263	3.29
Capsule_343	1509752	3.29
Capsule_344	1459574	3.29
Capsule_345	1476873	3.29
Capsule_346	1459610	3.29
Capsule_347	1453952	3.29
Capsule_348	1483432	3.29
Capsule_349	1459102	3.29
Capsule_350	1453248	3.29
Capsule_351	1464089	3.29
Capsule_352	1415452	3.29
Capsule_353	1429469	3.29
Capsule_354	1376878	3.29
Capsule_355	1432702	3.29
Capsule_356	1440175	3.29
Capsule_357	1384435	3.29
Capsule_358	1529833	3.29
Capsule_359	1410705	3.29
Capsule_360	1436280	3.29
Capsule_361	1488824	3.29
Capsule_362	1446787	3.29
Capsule_363	1425455	3.29
Capsule_364	1387204	3.29
Capsule_365	1530392	3.29
Capsule_366	1539454	3.29
Capsule_367	1453785	3.29
Capsule_368	1480648	3.29
Capsule_369	1481896	3.29
Capsule_370	1442693	3.3
Capsule_371	1476239	3.29
Capsule_372	1457077	3.29
Capsule_373	1508072	3.29
Capsule_374	1492303	3.29
Capsule_375	1353955	3.29
Capsule_376	1476018	3.29
Capsule_377	1538011	3.29
Capsule_378	1467303	3.29
Capsule_379	1572803	3.29
Capsule_380	1575711	3.29
Capsule_381	1518173	3.29
Capsule_382	1456790	3.29
Capsule_383	1509640	3.29
Capsule_384	1414867	3.29
Capsule_385	1397587	3.29
Capsule_386	1468340	3.28
Capsule_387	1324279	3.29
Capsule_388	1425078	3.29
Capsule_389	1475746	3.29
Capsule_390	1498511	3.29
Capsule_391	1531450	3.29
Capsule_392	1454255	3.29
Capsule_393	1525003	3.29
Capsule_394	1563993	3.29
Capsule_395	1416428	3.29
Capsule_396	1424443	3.29
Capsule_397	1445626	3.29
Capsule_398	1523103	3.29
Capsule_399	1445225	3.29
Capsule_400	1500291	3.29
Capsule_401	1525346	3.29
Capsule_402	1494468	3.29
Capsule_403	1399100	3.29
Capsule_404	1492232	3.29
Capsule_405	1514890	3.29
Capsule_406	1526416	3.29
Capsule_407	1514125	3.29
Capsule_408	1475862	3.29
Capsule_409	1416564	3.29
Capsule_410	1405560	3.29
Capsule_411	1481829	3.29
Capsule_412	1495615	3.29
Capsule_413	1466726	3.29
Capsule_414	1499946	3.29
Capsule_415	1447819	3.29
Capsule_416	1469972	3.29
Capsule_417	1458142	3.29
Capsule_418	1466270	3.28
Capsule_419	1454882	3.29
Capsule_420	1449213	3.29
Capsule_421	1514542	3.28
Capsule_422	1497172	3.29
Capsule_423	1492050	3.28
Capsule_424	1446564	3.29
Capsule_425	1465556	3.29
Capsule_426	1476943	3.29
Capsule_427	1521876	3.29
Capsule_428	1506011	3.29
Capsule_429	1512222	3.28
Capsule_430	1503675	3.28
Capsule_431	1449593	3.29
Capsule_432	1483020	3.29
Capsule_433	1514645	3.29
Capsule_434	1476988	3.29
Capsule_435	1517768	3.29
Capsule_436	1541450	3.28
Capsule_437	1480354	3.28
Capsule_438	1484730	3.29
Capsule_439	1486419	3.29
Capsule_440	1534109	3.29
Capsule_441	1491887	3.28
Capsule_442	1459132	3.29
Capsule_443	1462532	3.29
Capsule_444	1517526	3.28
Capsule_445	1553404	3.29
Capsule_446	1524901	3.29
Capsule_447	1445230	3.29
Capsule_448	1505656	3.29
Capsule_449	1497685	3.29
Capsule_450	1494908	3.29

## Sheet: Figure 2c
c [pg/µl]	Caffeine	Theobromine	Paraxanthine	Theophylline
0.1	0.14951	0.0398191	0.0882873	0.290548	nAUC
1	1.08518	0.4736	0.717966	1.18088
5	4.48008	2.25876	2.82644	3.55622
10	8.7542	4.55539	5.58393	5.90854
15	14.4656	7.35567	9.43835	9.70004
25	23.0296	12.3254	15.821	15.342
50	40.6389	22.0325	29.8012	28.4804
100	77.0059	42.7466	57.5263	54.2244
y=kx + d
Slope (k)	0.767387	0.427045	0.577066	0.538308
Intercept (d)	1.43133	0.471738	0.358779	0.967223
R square	0.99709	0.998387	0.999075	0.998816

## Sheet: Figure 3a
	Caffeine			Chlorogenic Acid			Trigonelline
	0 [min]	15 [min]		0 [min]	15 [min]		0 [min]	15 [min]
nAUC	2.00328	35.6025	nAUC	0.0031339	0.467081	nAUC	0.486634	5.89729
	2.88715	30.5353		0.00776344	0.24403		0.484763	2.80248
	3.69955	53.8087		0.00936977	0.582681		0.979796	3.87414
	2.57762	31.5032		0.00201642	0.271989		0.487215	3.86821
	2.25285	101.9		0.012034	2.18875		0.347567	38.6928
	2.73176	12.5715		0.0237431	0.224696		0.457973	2.6284
	6.39611	117.101		0.0111445	1.23002		0.343675	28.9581
	3.40183	40.5778		0.0161921	0.0478526		0.246948	1.44702
	5.02668	88.1138		0.00974837	0.435179		0.503204	3.33229
	16.4287	106.313		0.00753044	1.77049		0.6381	12.0169
	11.3415	43.9585		0.109501	1.73613		6.7011	47.1855
	1.30105	33.2258		0.042664	0.501225		0.658486	2.09903
	1.7905	25.95		0.0987435	0.178297		0.624666	1.15133
D'Agostino & Pearson omnibus normality test			D'Agostino & Pearson omnibus normality test			D'Agostino & Pearson omnibus normality test
K2	13.94	2.501	K2	10.56	2.962	K2	35.25	6.849
P value	0.0009	0.2863	P value	0.0051	0.2274	P value	< 0.0001	0.0326
Passed normality test (alpha=0.05)?	No	Yes	Passed normality test (alpha=0.05)?	No	Yes	Passed normality test (alpha=0.05)?	No	No
P value summary	***	ns	P value summary	**	ns	P value summary	****	*
Column B	15		Column B	15			Column B	15
vs.	vs.		vs.	vs.			vs.	vs.
Column A	0		Column A	0			Column A	0
Wilcoxon matched-pairs signed rank test			Wilcoxon matched-pairs signed rank test				Wilcoxon matched-pairs signed rank test
P value	0.0002		P value	0.0002			P value	0.0002
Exact or approximate P value?	Exact		Exact or approximate P value?	Exact			Exact or approximate P value?	Exact
P value summary	***		P value summary	***			P value summary	***
Significantly different? (P < 0.05)	Yes		Significantly different? (P < 0.05)	Yes			Significantly different? (P < 0.05)	Yes
One- or two-tailed P value?	Two-tailed		One- or two-tailed P value?	Two-tailed			One- or two-tailed P value?	Two-tailed
Sum of positive, negative ranks	91.00 , 0.0		Sum of positive, negative ranks	91.00 , 0.0			Sum of positive, negative ranks	91.00 , 0.0
Sum of signed ranks (W)	91		Sum of signed ranks (W)	91			Sum of signed ranks (W)	91
Number of pairs	13		Number of pairs	13			Number of pairs	13
Median of differences			Median of differences				Median of differences
Median	33.6		Median	0.4586			Median	2.894
How effective was the pairing?			How effective was the pairing?				How effective was the pairing?
rs (Spearman)	0.6209		rs (Spearman)	-0.09341			rs (Spearman)	0.1209
P value (one tailed)	0.0134		P value (one tailed)	0.3823			P value (one tailed)	0.348
P value summary	*		P value summary	ns			P value summary	ns
Was the pairing significantly effective?	Yes		Was the pairing significantly effective?	No			Was the pairing significantly effective?	No
Mean	4.757	55.47	Mean	0.0272	0.7599	Mean	0.9969	11.84
Std. Deviation	4.399	35.07	Std. Deviation	0.03577	0.7166	Std. Deviation	1.724	15.76

## Sheet: Figure 3b
Time [min]	Caffeine	Theobromine	Paraxanthine	Theophylline	Chlorogenic Acid
0	6770000	3138000	824500	167700	35860	nAUC
15	350100000	3429000	1204000	178500	7082000
120	134700000	3883000	3981000	334000	137800
1440	29180000	5170000	5191000	678100	50310

## Sheet: Figure 4b
	Caffeine			Paraxanthine			Theobromine			Theophylline
	12h	48h		12h	48h		12h	48h		12h	48h
nAUC	13.4223	5.14783	nAUC	8.11797	1.90224	nAUC	6.21884	1.38234	nAUC	1.32565	0.543814
	5.68223	1.29167		1.62274	0.412548		2.00675	0.518652		0.29191	0.121019
	71.9561	3.83052		14.6661	4.53599		6.79855	1.3367		2.30358	1.04923
	8.40025	6.04303		1.55231	0.361		3.19605	1.88997		0.601256	0.0929086
	34.8683	9.30921		11.0621	5.01051		4.4119	3.28921		1.78922	1.1402
	15.8975	3.35293		2.72245	0.81556		2.49476	0.723666		0.521483	0.224456
KS normality test			KS normality test			KS normality test			KS normality test
KS distance	0.3084	0.1618	KS distance	0.26	0.2415	KS distance	0.1918	0.223	KS distance	0.2491	0.2422
P value	0.0771	> 0.1000	P value	> 0.1000	> 0.1000	P value	> 0.1000	> 0.1000	P value	> 0.1000	> 0.1000
Passed normality test (alpha=0.05)?	Yes	Yes	Passed normality test (alpha=0.05)?	Yes	Yes	Passed normality test (alpha=0.05)?	Yes	Yes	Passed normality test (alpha=0.05)?	Yes	Yes
P value summary	ns	ns	P value summary	ns	ns	P value summary	ns	ns	P value summary	ns	ns
Sum	150.2	28.98	Sum	39.74	13.04	Sum	25.13	9.141	Sum	6.833	3.172
Column B	48h		Column B	48h		Column B	48h		Column B	48h
vs.	vs.		vs.	vs.		vs.	vs.		vs.	vs.
Column A	12h		Column A	12h		Column A	12h		Column A	12h
Paired t test			Paired t test			Paired t test			Paired t test
P value	0.1033		P value	0.0297		P value	0.0203		P value	0.0118
P value summary	ns		P value summary	*		P value summary	*		P value summary	*
Significantly different? (P < 0.05)	No		Significantly different? (P < 0.05)	Yes		Significantly different? (P < 0.05)	Yes		Significantly different? (P < 0.05)	Yes
One- or two-tailed P value?	Two-tailed		One- or two-tailed P value?	Two-tailed		One- or two-tailed P value?	Two-tailed		One- or two-tailed P value?	Two-tailed
t, df	t=1.990 df=5		t, df	t=3.012 df=5		t, df	t=3.353 df=5		t, df	t=3.866 df=5
Number of pairs	6		Number of pairs	6		Number of pairs	6		Number of pairs	6
Mean	25.04	4.829	Mean	6.624	2.173	Mean	4.188	1.523	Mean	1.139	0.5286
Std. Deviation	25.17	2.733	Std. Deviation	5.524	2.094	Std. Deviation	1.98	0.9956	Std. Deviation	0.8002	0.4677

## Sheet: Figure 4c
Paraxanthine
0h	0.5h	1h	1.5h	2h	3h	4h	6h	8h	24h
1.85932	2.15999	3.01714	4.03209	3.44273	4.18176	6.63601	8.94719	7.44977	2.10174
0.646642	1.73791	2.96348	2.16273	2.86512	2.92163	1.34642	5.58721	8.81855	1.6037
0	1.32396	1.37706	1.26144	1.6536	3.08244	3.12083	2.33506	3.61192	2.0471
0	0.502424	0.46967	0.856709	0.94471	1.33352	2.39278	1.82978	1.73344	0.702389
0.577948	0.686064	0.948263	1.47722	3.18161	2.61433	4.43513	3.20995	2.14122	1.40371
0.886123	1.56451	1.87136	1.21608	3.94599	5.25668	7.63725	9.66205	3.76853	1.75456
1.17362	0.422818	0.567252	0.391662	0.855192	1.38621	1.75161	1.9501	4.1817	3.40531
0.909401	0.857094	0.9212	1.30247	2.79681	1.81681	7.21967	2.10602	4.1044	5.34897
0.498516	1.03891	1.15381	2.14064	3.07209	5.52114	1.25015	4.99453	6.52342	3.17394
0.468111	1.33615	0.942999	1.63624	2.3257	4.26291	4.70736	5.8911	2.12955	1.25885
0.401591	0.442405	0.814623	0.658944	1.59454	3.45617	7.25941	2.40685	7.15375	0.475699
0.638693	1.46333	1.56286	1.3014	4.83306	5.78855	7.90865	6.51731	8.17925	2.72648
0.352233	0.55399	1.00842	0.711676	0.404853	0.388509	1.71438	2.96645	1.78473	0.248111
0.288737	0.966432	1.78585	1.21271	0.987872	1.78532	0.796539	1.54038	2.32248	0.446986
0.382033	0.938492	0.895422	3.34303	2.31517	3.18808	2.22765	3.45807	4.97568	2.9385
0	0.450516	0.966784	0.816804	1.43281	1.82945	2.11564	2.54442	2.83376	1.55631
0	0.421457	0.64991	0.639235	0.895749	1.24314	1.39001	1.59802	2.41422	1.2024
0.734186	0.52265	1.28122	1.29891	2.54697	8.11372	5.88341	9.04487	8.97713	1.85638
0.878798	0.580899	0.768035	1.0237	3.58709	2.62551	3.32131	2.30885	6.19098	2.23865
0.391066	3.04097	3.35078	6.69298	2.23846	3.17553	1.96582	1.49965	1.55534	0.784457
1.46804	6.30543	4.2021	6.30534	9.59271	8.67043	14.3597	15.2878	20.0795	10.3267
0	0.504273	0.640679	0.755553	1.43946	1.86222	1.27222	1.8668	1.3891	0.932906
1.36156	1.52363	2.6085	3.96786	5.05016	2.70595	2.10072	6.41558	5.87072	4.01709
1.02251	1.08594	1.49522	2.22917	2.11296	2.76551	9.01483	16.0245	19.263	3.26049
0	0.616796	0.705078	0.764856	0.79238	4.80712	4.48865	5.27127	7.39131	3.24363
0.889618	0.70443	0.648481	0.835605	1.32183	3.04914	3.35454	2.25198	5.53151	2.88116
0.260771	1.94483	1.15343	3.81842	6.65584	9.69252	9.06631	14.3993	2.80045	4.70915
0.520115	2.02284	0.332826	1.86448	1.90583	1.53311	0.541867	0.579358	0.477448	0.532842
1.766	0.643328	1.26125	1.47986	3.88141	6.61383	6.86331	14.2466	15.2635	0.555182
0.386279	0.395467	0.716728	1.09924	1.72349	3.32231	4.65158	4.31155	6.18228	5.06366
0.338488	0.880055	1.14054	2.92384	1.87179	3.22491	2.24884	4.31058	2.32937	4.68915
2.85617	4.62361	5.67591	7.11975	4.41074	8.94958	14.6826	13.4335	2.03402	16.503
0.282051	0.15019	0.0729423	0.223639	0.723076	0.717688	1.0517	0.906287	1.00618	0.387844
1.89076	1.21033	1.40332	1.46726	1.96996	4.30243	2.07453	4.98412	5.48713	2.19101
0.412962	0.559985	1.20406	0.872617	1.68769	0.508757	1.32447	2.84006	2.37591	2.61576
4.53599	3.48658	2.57747	3.1368	3.91833	4.73113	8.4313	3.24244	2.84023	4.86693
0.378662	0.376626	0.267546	0.760788	0.157212	0.801661	1.32255	1.00983	2.70168	2.90862
0.380251	0.45849	0.967964	1.1707	1.59438	2.51853	1.92931	3.86479	3.60932	3.12729
5.10385	1.37044	1.21871	2.26266	1.77169	7.6939	2.04483	3.40782	7.91538	3.43335
5.83153	5.45701	4.40284	4.43278	5.60848	3.23016	7.81859	7.02878	6.9758	5.11532
0.807033	1.45838	0.532518	1.68885	1.34611	3.06518	3.40448	2.73689	8.85663	2.3964
0.565489	0.853606	2.91388	1.59491	1.18195	3.69292	3.39043	4.80832	1.19304	0.417565
0.38738	1.11324	2.26969	2.31105	2.76837	4.38449	4.359	5.96327	7.88222	4.18322
0.810014	2.1755	2.63422	2.29603	4.31387	6.57249	9.07509	9.2273	8.45457	3.44028
0.387184	0.386268	0.493787	0.547471	0.514639	0.770414	1.29765	1.39588	3.08697	1.37888
0.77214	0.76132	0.793749	1.05275	0.941793	1.92943	1.11812	3.28952	1.14466	1.97699
1.44339	1.68542	3.43773	3.47149	3.71672	3.2001	5.66141	12.5443	12.3124	5.99872

## Sheet: Figure 4d
Donor 1										Donor 2
Time [min]	Caffeine	Caffeine	Paraxanthine	Paraxanthine	Theobromine	Theobromine	Theophylline	Theophylline		Time [min]	Caffeine	Caffeine	Paraxanthine	Paraxanthine	Theobromine	Theobromine	Theophylline	Theophylline
0	0.895534	1.02196	0.38738	0.405021	0.323335	0.364746	0.070217	0.076608	nAUC	0	0.746991	0.860946	0.378662	0.371569	9.32376	9.03297	0.183403	0.193683	nAUC
15	51.3763	48.6264	1.85214	1.8576	1.84838	1.47772	0.429636	0.410728		15	31.2436	29.5636	0.418622	0.406559	8.0257	7.63777	0.199662	0.19469
30	32.8881	34.2216	1.11324	1.16505	0.838338	0.796417	0.258793	0.243831		30	20.839	21.0117	0.376626	0.313853	2.541	2.55532	0	0.096176
45	35.456	36.9571	1.56089	1.34731	0.926025	0.930339	0	0.286397		45	17.0858	17.001	0.31556	0.460618	4.6864	4.80775	0.140461	0
60	42.7577	43.1537	2.26969	2.36769	1.36978	1.41346	0.477839	0.39893		60	11.2086	11.8462	0.267546	0.29575	3.45589	3.5231	0.061549	0.130684
90	31.5082	32.852	2.31105	1.91697	1.16594	1.01656	0	0.420522		90	10.6357	10.7409	0.760788	0.602384	9.30479	9.25015	0	0.198048
120	34.2386	36.4434	2.76837	2.8275	1.46872	1.43644	0.416867	0.457142		120	2.39248	2.37831	0.157212	0.15437	1.47154	1.43137	0.032033	0.044292
180	33.7837	32.5453	4.38449	4.30962	1.83599	1.86852	0.587976	0.650966		180	7.06195	7.25848	0.801661	0.618382	4.33491	4.34895	0	0.176733
240	35.8647	35.7596	4.359	4.39204	1.93368	1.70444	0.813577	0.757536		240	13.1891	12.9708	1.32255	1.30955	6.53596	6.91988	0.205959	0.282392
360	33.002	33.0915	5.96327	6.29202	2.52305	2.5374	1.06669	1.03764		360	6.37483	6.21496	1.00983	1.05546	4.39635	4.28915	0	0
480	38.6922	40.0583	7.88222	8.1212	2.91037	2.84408	1.38859	1.17919		480	14.9289	14.2289	2.70168	2.77965	10.5061	10.3995	0.45797	0.477827
Donor 1														Donor 2
	Caffeine			Paraxanthine			Theobromine			Theopyhlline					Caffeine			Paraxanthine			Theobromine			Theopyhlline
Time [min]	Mean	SD	N	Mean	SD	N	Mean	SD	N	Mean	SD	N		Time [min]	Mean	SD	N	Mean	SD	N	Mean	SD	N	Mean	SD	N
0	0.958747	0.0893967	2	0.396201	0.0124741	2	0.344041	0.029282	2	0.0734125	0.00451912	2		0	0.803968	0.0805784	2	0.375115	0.0050155	2	9.17836	0.205617	2	0.188543	0.00726906	2
15	50.0014	1.94447	2	1.85487	0.0038566	2	1.66305	0.262097	2	0.420182	0.01337	2		15	30.4036	1.18794	2	0.412591	0.00852983	2	7.83173	0.274307	2	0.197176	0.00351573	2
30	33.5548	0.942913	2	1.13914	0.0366303	2	0.817377	0.0296426	2	0.251312	0.0105797	2		30	20.9254	0.12218	2	0.345239	0.0443872	2	2.54816	0.0101265	2	0.048088	0.0680067	2
45	36.2065	1.06142	2	1.4541	0.151021	2	0.928182	0.00305046	2	0.143199	0.202513	2		45	17.0434	0.0599402	2	0.388089	0.102571	2	4.74707	0.0858052	2	0.0702305	0.0993209	2
60	42.9557	0.279979	2	2.31869	0.0692958	2	1.39162	0.0308878	2	0.438385	0.0557971	2		60	11.5274	0.450865	2	0.281648	0.0199432	2	3.4895	0.0475211	2	0.0961165	0.0488858	2
90	32.1801	0.950175	2	2.11401	0.278656	2	1.09125	0.105625	2	0.210261	0.297354	2		90	10.6883	0.0743949	2	0.681586	0.112009	2	9.27747	0.0386335	2	0.099024	0.140041	2
120	35.341	1.55896	2	2.79793	0.0418098	2	1.45258	0.0228261	2	0.437005	0.0284787	2		120	2.38539	0.010019	2	0.155791	0.0020096	2	1.45145	0.0284045	2	0.0381625	0.00866842	2
180	33.1645	0.875632	2	4.34706	0.0529368	2	1.85225	0.0229994	2	0.619471	0.0445407	2		180	7.16021	0.138964	2	0.710021	0.129598	2	4.34193	0.0099298	2	0.0883665	0.124969	2
240	35.8122	0.074316	2	4.37552	0.0233612	2	1.81906	0.162092	2	0.785556	0.039627	2		240	13.08	0.154404	2	1.31605	0.00918886	2	6.72792	0.271469	2	0.244175	0.0540463	2
360	33.0467	0.063281	2	6.12764	0.232463	2	2.53023	0.0101456	2	1.05217	0.0205429	2		360	6.2949	0.113045	2	1.03264	0.0322638	2	4.34275	0.075804	2	0	0	2
480	39.3753	0.965965	2	8.00171	0.16899	2	2.87723	0.0468769	2	1.28389	0.148068	2		480	14.5789	0.494954	2	2.74066	0.0551309	2	10.4528	0.075399	2	0.467898	0.014041	2

## Sheet: Figure 4f
	Adenosine			Dopamine
	0h	4h		0h	5h
	0	1.9464		0	0.362983
	0.3104	2.29154		0.174201	0.217724
	0	0.766634		0	0.433417
	0.142143	2.00479		0	0
	0.172766	0.654981		0	0
	0.140761	0.419579		0	0
	1.2184	6.90067		0	0.162909
	0.200494	0.361502		0	0.161025
	0	1.13478		0	0.147889
	0.333555	0.186028		0	0.109503
	0	0.205016		0	0.100494
	0.142533	0.150511		0.0817802	0.249176
	0.211257	0.374059		0.205855	0.227783
	0	0.408885		0.235734	0.26119
	0	0.352364		0.116646	0.237684
	0	0.356527		0	0.111013
	0	0.394425		0.210037	0.268965
	0	1.70048		0.217519	0.241895
	0	0.201634		0.109733	0.227224
	0.281415	0.574066		0	0.259681
	0.718134	2.16868		0	0.130517
	0	0.397406		0.203013	0.22551
	0.183336	0.224339		0.325905	0.343537
	0	1.1714		0	0.276299
	0	0.438408		0	0.309127
	0	0.285574		0	0.121295
	0	0.635661		0	0
	0.343389	0.404887
	0	0.275571		D'Agostino & Pearson omnibus normality test
	0.253968	0.416253		K2	5.532	0.1462
	0	3.00951		P value	0.0629	0.9295
	0	0.237868		Passed normality test (alpha=0.05)?	Yes	Yes
	0.428189	1.03623		P value summary	ns	ns
	0	0.399547
	0	0		Column B	5h
	0	0		vs.	vs.
	0	0		Column A	0h
	0	0
	0	0		Paired t test
	0	0		P value	< 0.0001
	0	0		P value summary	****
	0	0		Significantly different? (P < 0.05)	Yes
	0	0		One- or two-tailed P value?	Two-tailed
	0	0		t, df	t=5.416 df=26
	0	0		Number of pairs	27
	0	0	Mean	0.06965	0.1921
	0	0	Std. Deviation	0.1016	0.1144
	D'Agostino & Pearson omnibus normality test
	K2	57.83	65.71
	P value	< 0.0001	< 0.0001
	Passed normality test (alpha=0.05)?	No	No
	P value summary	****	****
	Column B	4h
	vs.	vs.
	Column A	0h
	Wilcoxon matched-pairs signed rank test
	P value	< 0.0001
	Exact or approximate P value?	Exact
	P value summary	****
	Significantly different? (P < 0.05)	Yes
	One- or two-tailed P value?	Two-tailed
	Sum of positive, negative ranks	591.0 , -4.000
	Sum of signed ranks (W)	587
	Number of pairs	47
Mean	0.1081	0.6912
Std. Deviation	0.2242	1.167

## Sheet: Figure 5b, e
		subplot b		subplot e
Fitted Parameter	Unit	estimated Vsweat - Profile 1	95% Confidence Interval (+/-)	estimated Vsweat - Profile 2	95% Confidence Interval (+/-)
Vsweat(0)	μL	0.617317	0.244316	2.31388	0.915763
Vsweat(15)	μL	2.5984	1.28327	1.94055	0.958376
Vsweat(30)	μL	1.36261	0.493281	1.01644	0.367963
Vsweat(45)	μL	1.41969	0.53819	0.794096	0.301033
Vsweat(60)	μL	1.71604	0.768442	0.542722	0.24303
Vsweat(90)	μL	1.30066	0.402668	0.532421	0.16483
Vsweat(120)	μL	1.53313	0.385736	0.132122	0.033242
Vsweat(180)	μL	1.50643	0.45979	0.443218	0.135278
Vsweat(240)	μL	1.70099	0.465127	0.92485	0.252895
Vsweat(360)	μL	1.77392	0.516421	0.58951	0.171617
Vsweat(480)	μL	2.34948	0.769356	1.43614	0.470277
Vsweat(1440)	μL	1.83571	1.19458	2.43636	1.58545
Vsweat(1500)	μL	1.13619	0.863915	3.18583	2.42239
Vsweat(1460)	μL	1.35119	0.98178	1.44341	1.04879
Vsweat(1620)	μL	3.9987	2.86339	2.5293	1.81118

## Sheet: Figure 5c
	Raw Data Corrected by the fitted Vsweat (shown in Fig. 5b)				Model Prediction (no technical replicate)				95% Confidence Interval for model prediction (no technical replicate)
time in min	C caffeine in μg/mL	C paraxanthine in μg/mL	C theobromine in μg/mL	C thephylline in μg/mL	C caffeine in μg/mL	C paraxanthine in μg/mL	C theobromine in μg/mL	C thephylline in μg/mL	C caffeine in μg/mL	C paraxanthine in μg/mL	C theobromine in μg/mL	C thephylline in μg/mL
0	0.30951	0.133639	0.148985	0.0243003	0	0.129403	0.138852	0.029287	NaN	0.049209	0.051948	0.01101
0	0.271221	0.127819	0.13207	0.0222731
15	3.49877	0.145616	0.143398	0.0322433	3.68979	0.145096	0.144161	0.031871	1.59	0.054543	0.053133	0.011804
15	3.69663	0.145189	0.179367	0.0323774
30	4.69545	0.174155	0.147376	0.0350401	4.54043	0.177315	0.15721	0.037312	1.4841	0.062254	0.05404	0.0129
30	4.51248	0.166411	0.155134	0.0371902
45	4.86689	0.193303	0.165236	0.0395023	4.69522	0.212155	0.171602	0.04323	1.1664	0.066944	0.052989	0.013443
45	4.66922	0.223946	0.16447	nan
60	4.70152	0.281036	0.20769	0.0494603	4.68005	0.246259	0.185787	0.049049	0.883827	0.068512	0.050581	0.013461
60	4.65838	0.269404	0.201271	0.0545257
90	4.72221	0.300204	0.197073	0.06331	4.55863	0.309813	0.21238	0.059966	0.502416	0.066691	0.044874	0.012766
90	4.52906	0.361918	0.226031	nan
120	4.44415	0.375655	0.236248	0.0735615	4.42532	0.366893	0.236431	0.069862	0.307573	0.064771	0.041222	0.012208
120	4.1753	0.3678	0.241557	0.0684084
180	4.03913	0.582714	0.312757	0.0846169	4.16846	0.463323	0.277466	0.086822	0.269026	0.073053	0.043749	0.013534
180	4.19282	0.592837	0.307312	0.0988198
240	3.93043	0.525933	0.252662	0.0872067	3.92646	0.539063	0.310136	0.100434	0.35867	0.093131	0.054012	0.017192
240	3.94199	0.521976	0.286643	0.0936582
360	3.48763	0.722473	0.360673	0.121182	3.48379	0.640584	0.354797	0.119398	0.512632	0.137384	0.07736	0.025631
360	3.4782	0.684724	0.358634	0.117748
480	3.18765	0.704068	0.305232	0.112107	3.09102	0.691716	0.377972	0.129794	0.625478	0.175685	0.098025	0.033301
480	3.07894	0.683349	0.312347	0.133741
1440	1.19602	0.459281	0.259926	0.0900287	1.18715	0.466644	0.266414	0.094371	0.832884	0.329058	0.186964	0.066528
1440	1.1777	0.464164	0.274292	0.101932
1500	1.13272	0.3876	0.245257	0.0931469	1.11823	0.445309	0.255241	0.090415	0.824722	0.330461	0.188348	0.067025
1500	1.10738	0.395717	0.26653	0.0835037
1560	1.06693	0.337483	0.244164	0.0869488	1.05331	0.424475	0.244247	0.086517	0.815329	0.331184	0.189306	0.067382
1560	1.04083	0.326593	0.207554	0.080931
1620	0.94633	0.407353	0.34599	0.0824775	0.992157	0.404207	0.233474	0.082694	0.805035	0.331183	0.189858	0.06759
1620	0.99492	0.433929	0.357536	0.0904497

[truncated: 26 more sheets: Figure 5f, Figure 5d, LOD LOQ, Sup Tab 2, Sup Tab 3, Sup Tab 6, Sup Tab 7, Sup Fig 2, Sup Fig 4, Sup Fig 6, Sup Fig 7, Sup Fig 8, Sup Tab 8, Sup Tab 9, Sup Fig 13, Sup Fig 14 & Sup Tab 11, Sup Fig 15 & Sup Tab 12, Sup Fig 16 and Sup Tab 14, Sup Fig 17, Sup Fig 18 and Sup Tab 17 …]
